# Supplementary material for: Allelic Variation in GmPAP14 Alters Gene Expression to Affect Acid Phosphatase Activity in Soybean
Source: Int J Mol Sci. 2023 Mar 11;24(6):5398. doi: 10.3390/ijms24065398 (PMC10049298; doi:10.3390/ijms24065398)
Supplement: Supplementary file 1 [file ijms-24-05398-s001.zip]

Archive with 1 entries (1 files):
- Supplementary Figures S1-S3.pdf
